# Supplementary material for: Sesquiterpenes from Artemisia annua and Their Cytotoxic Activities
Source: Molecules. 2022 Aug 10;27(16):5079. doi: 10.3390/molecules27165079 (PMC9414659; doi:10.3390/molecules27165079)
Supplement: Supplementary file 1 [file molecules-27-05079-s001.zip]

Archive with 1 entries (1 files):
- molecules-1845823-supplementary.pdf
